# Supplementary material for: A Multidisciplinary Fingerprinting Approach for Authenticity and Geographical Traceability of Portuguese Wines
Source: Foods. 2021 May 11;10(5):1044. doi: 10.3390/foods10051044 (PMC8150803; doi:10.3390/foods10051044)
Supplement: Supplementary file 1 [file foods-10-01044-s001.zip]

Archive with 1 entries (1 files):
- foods-1181713-supplementary.pdf
